# Supplementary material for: Gradient Internal Standard Method for Absolute Quantification of Microbial Amplicon Sequencing Data
Source: mSystems. 2021 Jan 12;6(1):e00964-20. doi: 10.1128/mSystems.00964-20 (PMC7901480; doi:10.1128/mSystems.00964-20)
Supplement: TABLE S1 [file mSystems.00964-20_st001.xlsx]

## Sheet: Sheet1
Table S1. Highest relative abundance of bacteria and fungi in Chinese liquor solid-state fermentation process.
Types	OTU ID	OTU number	Sequence length (bp)	GC%	Average similarity with internal standards (%)
Bacteria	OTU_1	38509	429	60.6	49.64
	OTU_3	28017	429	52.7	48.97
	OTU_2	22167	429	50.8	49.23
	OTU_5	14226	429	52	49.05
	OTU_8	6513	430	54.7	50.41
	Average	21886	429	54	49.46
Fungi	OTU_1	52502	307	56	49.13
	OTU_2	24241	205	37.6	50.15
	OTU_3	13002	392	44.4	44.3
	OTU_6	7138	379	41.7	45.87
	OTU_4	7055	338	35.5	51.01
	Average	20788	324	43	48.09
