# Supplementary material for: Gradient Internal Standard Method for Absolute Quantification of Microbial Amplicon Sequencing Data
Source: mSystems. 2021 Jan 12;6(1):e00964-20. doi: 10.1128/mSystems.00964-20 (PMC7901480; doi:10.1128/mSystems.00964-20)
Supplement: TABLE S2 [file mSystems.00964-20_st002.xlsx]

## Sheet: Sheet1
Table S2. Specific primers used in this study. The specificity of these primers was demonstrated by PCR cross-validation.
Types	Applicable objects	Primer name	Primer sequences	Sequence length (bp)	Tm (℃)	GC%	Target sequence length (bp)
Internal standards	IS1	IS-F1	5'-TTTTCACTACTATTAGTACTCACGACACA-3'	29	59	34.5	150
		IS-R1	5'-CTTACTGAGGTTCGTGTCGGTA-3'	22	59.3	50
	IS2	IS-F2	5'-AAGAATGATGATAATCATGAGTACTGTG-3'	28	59	32.1	150
		IS-R2	5'-GATTGACTCCAAGCACAGCC-3'	20	60.8	55
	IS3	IS-F3	5'-CTCTAACTACTATCAATACCCATGACTTG-3'	29	59.1	37.9	150
		IS-R3	5'-GTCAACTCAGATCCGAGTCG-3'	20	58.4	55
	IS4	IS-F4	5'-CGTTCCCAGCACAACAGC-3'	18	61.5	61.1	150
		IS-R4	5'-AACGATTCCAAGATTTACTCCCT-3'	23	59.4	39.1
	IS5	IS-F5	5'-CCATACCCTCCTACTTCCCC-3'	20	59.6	60	150
		IS-R5	5'-GCCCTTTGCCCGAATC-3'	16	60.1	62.6
Bacteria	B. amyloliquefaciens	BA-F2	5'-AGGGAAGAACAAGTGCCGTT-3'	20	59.8	50	169
		BA-R2	5'-CGAGCCCTTTACGCCCAATA-3'	20	60.2	55
	L. fusiformis	LF-F2	5'-ACATGCAAGTCGAGCGAACA-3'	20	60.6	50	114
		LF-R2	5'-CCCGGTTTCCCGGAGTTATC-3'	20	60.2	60
	L. acetotolerans	LA-F2	5'-GTCGAGCGAGCCGAACTAAT-3'	20	60.3	55	247
		LA-R2	5'-GCATCGTTGCCTTGGTAAGC-3'	20	60.2	55
	W. paramesenteroides	WP-F1	5'-AACCGCATGGTTGTTGGTTG-3'	20	59.9	50	148
		WP-R1	5'-TGTCTCAGTCCCATTGTGGC-3'	20	60	60
	P. pentosaceus	PP-F1	5'-TAACACGAAGTGAGTGGCGG-3'	20	60.3	55	235
		PP-R1	5'-GTGGCCGATTACCCTCTCAG-3'	20	59.9	60
Fungi	P. kudriavzevii	PK-F1	5'-CGTGTAAAGAGCGTCGGAG-3'	19	60.1	55	145
		PK-R1	5'-GTATTCCTACCTGATTTGAG-3'	23	58.4	48
	N. castellii	NC-F1	5'-ATAGCTGTTGATTGCTGACTTTGG-3'	24	59.9	42	144
		NC-R1	5'-GGCTCGCTTTCCATTGGGTTTC-3'	22	62.6	55
	H. osmophila	HO-F1	5'-TAACTTGAAAATGCTATGCCCCT-3'	23	58.4	39	143
		HO-R1	5'-GTCTGAGGTTGGGTGGACT-3'	19	58.6	58
	W. anomalus	WA-F1	5'-TTCGGGTTTGGTATTGAGTGA-3'	21	57.2	43	142
		WA-R1	5'-TACTTCTAAACCTGCCTAGCTGA-3'	23	58.7	43
	P. fermentans	PF-F1	5'-GAGCGGAGCTTCAGACCT-3'	18	58.7	61	141
		PF-R1	5'-CGGGTACTCCTGCCTGAT-3'	18	58	61
