# Supplementary material for: Gradient Internal Standard Method for Absolute Quantification of Microbial Amplicon Sequencing Data
Source: mSystems. 2021 Jan 12;6(1):e00964-20. doi: 10.1128/mSystems.00964-20 (PMC7901480; doi:10.1128/mSystems.00964-20)
Supplement: TABLE S3 [file mSystems.00964-20_st003.xlsx]

## Sheet: Sheet1
Table S3. The information of bacterial and fungal raw sequence data in the DDBJ database.
DRA accession	Biosample accession	Sample name	Sample title	Miseq sequencing library construction	Description
DRA010282	SAMD00229762	AWGB16SAA55635-7-11	Mock-1	16S_V3-V4_336-806	Mock community
	SAMD00229763	AWGB16SAA55636-7-12	Mock-2	16S_V3-V4_336-806
	SAMD00229764	AWGB16SAA55637-8-1	Mock-3	16S_V3-V4_336-806
	SAMD00229765	AWGB16SAA55638-8-2	Mock-4	16S_V3-V4_336-806
	SAMD00229766	AWGB16SAA55639-8-3	Mock-5	16S_V3-V4_336-806
	SAMD00229811	AWGB16SAA65528-11-5	ISA-0-1	16S_V3-V4_336-806	Internal standard added (0 copies g-1)
	SAMD00229812	AWGB16SAA65529-11-6	ISA-0-2	16S_V3-V4_336-806
	SAMD00229813	AWGB16SAA65531-11-8	ISA-0-3	16S_V3-V4_336-806
	SAMD00229814	AWGB16SAA65532-11-9	ISA-5-1	16S_V3-V4_336-806	Internal standard added (105 copies g-1)
	SAMD00229815	AWGB16SAA65533-11-10	ISA-5-2	16S_V3-V4_336-806
	SAMD00229816	AWGB16SAA65534-11-11	ISA-5-3	16S_V3-V4_336-806
	SAMD00229817	AWGB16SAA65535-11-12	ISA-8-1	16S_V3-V4_336-806	Internal standard added (108 copies g-1)
	SAMD00229818	AWGB16SAA65536-12-1	ISA-8-2	16S_V3-V4_336-806
	SAMD00229819	AWGB16SAA65537-12-2	ISA-8-3	16S_V3-V4_336-806
	SAMD00229767	AWGB16SAA65483-15-8	F0-1	16S_V3-V4_336-806	Fermentation time (0 d)
	SAMD00229768	AWGB16SAA65484-15-9	F0-2	16S_V3-V4_336-806
	SAMD00229769	AWGB16SAA65485-15-10	F0-3	16S_V3-V4_336-806
	SAMD00229770	AWGB16SAA65486-15-11	F3-1	16S_V3-V4_336-806	Fermentation time (3 d)
	SAMD00229771	AWGB16SAA65487-15-12	F3-2	16S_V3-V4_336-806
	SAMD00229772	AWGB16SAA65488-16-1	F3-3	16S_V3-V4_336-806
	SAMD00229773	AWGB16SAA65489-16-2	F5-1	16S_V3-V4_336-806	Fermentation time (5 d)
	SAMD00229774	AWGB16SAA65490-16-3	F5-2	16S_V3-V4_336-806
	SAMD00229775	AWGB16SAA65491-16-4	F5-3	16S_V3-V4_336-806
	SAMD00229776	AWGB16SAA65492-16-5	F7-1	16S_V3-V4_336-806	Fermentation time (7 d)
	SAMD00229777	AWGB16SAA65493-16-6	F7-2	16S_V3-V4_336-806
	SAMD00229778	AWGB16SAA65495-16-8	F10-1	16S_V3-V4_336-806	Fermentation time (10 d)
	SAMD00229779	AWGB16SAA65496-16-9	F10-2	16S_V3-V4_336-806
	SAMD00229780	AWGB16SAA65497-16-10	F10-3	16S_V3-V4_336-806
	SAMD00229781	AWGB16SAA65498-16-11	F15-1	16S_V3-V4_336-806	Fermentation time (15 d)
	SAMD00229782	AWGB16SAA65499-16-12	F15-2	16S_V3-V4_336-806
	SAMD00229783	AWGB16SAA65500-9-1	F15-3	16S_V3-V4_336-806
	SAMD00229784	AWGB16SAA65501-9-2	F20-1	16S_V3-V4_336-806	Fermentation time (20 d)
	SAMD00229785	AWGB16SAA65502-9-3	F20-2	16S_V3-V4_336-806
	SAMD00229786	AWGB16SAA65503-9-4	F20-3	16S_V3-V4_336-806
	SAMD00229787	AWGB16SAA65504-9-5	F28-1	16S_V3-V4_336-806	Fermentation time (28 d)
	SAMD00229788	AWGB16SAA65505-9-6	F28-2	16S_V3-V4_336-806
	SAMD00229789	AWGB16SAA65506-9-7	F28-3	16S_V3-V4_336-806
DRA010283	SAMD00229831	AWGBITSAA55593-18-20	Mock-1	ITS2_ITS3-ITS4	Mock community
	SAMD00229832	AWGBITSAA55594-18-21	Mock-2	ITS2_ITS3-ITS4
	SAMD00229833	AWGBITSAA55595-18-22	Mock-3	ITS2_ITS3-ITS4
	SAMD00229834	AWGBITSAA55596-18-23	Mock-4	ITS2_ITS3-ITS4
	SAMD00229835	AWGBITSAA55597-18-24	Mock-5	ITS2_ITS3-ITS4
	SAMD00229881	AWGBITSAA65620-24-19	ISA-0-1	ITS2_ITS3-ITS4	Internal standard added (0 copies g-1)
	SAMD00229882	AWGBITSAA65621-24-20	ISA-0-2	ITS2_ITS3-ITS4
	SAMD00229883	AWGBITSAA65623-24-22	ISA-0-3	ITS2_ITS3-ITS4
	SAMD00229884	AWGBITSAA65624-24-23	ISA-5-1	ITS2_ITS3-ITS4	Internal standard added (105 copies g-1)
	SAMD00229885	AWGBITSAA65625-24-24	ISA-5-2	ITS2_ITS3-ITS4
	SAMD00229886	AWGBITSAA65626-17-17	ISA-5-3	ITS2_ITS3-ITS4
	SAMD00229887	AWGBITSAA65627-17-18	ISA-8-1	ITS2_ITS3-ITS4	Internal standard added (108 copies g-1)
	SAMD00229888	AWGBITSAA65628-17-19	ISA-8-2	ITS2_ITS3-ITS4
	SAMD00229889	AWGBITSAA65629-17-20	ISA-8-3	ITS2_ITS3-ITS4
	SAMD00229836	AWGBITSAA65575-18-22	F0-1	ITS2_ITS3-ITS4	Fermentation time (0 d)
	SAMD00229837	AWGBITSAA65576-18-23	F0-2	ITS2_ITS3-ITS4
	SAMD00229838	AWGBITSAA65577-18-24	F0-3	ITS2_ITS3-ITS4
	SAMD00229839	AWGBITSAA65578-19-17	F3-1	ITS2_ITS3-ITS4	Fermentation time (3 d)
	SAMD00229840	AWGBITSAA65579-19-18	F3-2	ITS2_ITS3-ITS4
	SAMD00229841	AWGBITSAA65580-19-19	F3-3	ITS2_ITS3-ITS4
	SAMD00229842	AWGBITSAA65581-19-20	F5-1	ITS2_ITS3-ITS4	Fermentation time (5 d)
	SAMD00229843	AWGBITSAA65582-19-21	F5-2	ITS2_ITS3-ITS4
	SAMD00229844	AWGBITSAA65583-19-22	F5-3	ITS2_ITS3-ITS4
	SAMD00229845	AWGBITSAA65584-19-23	F7-1	ITS2_ITS3-ITS4	Fermentation time (7 d)
	SAMD00229846	AWGBITSAA65585-19-24	F7-2	ITS2_ITS3-ITS4
	SAMD00229847	AWGBITSAA65586-20-17	F7-3	ITS2_ITS3-ITS4
	SAMD00229848	AWGBITSAA65587-20-18	F10-1	ITS2_ITS3-ITS4	Fermentation time (10 d)
	SAMD00229849	AWGBITSAA65588-20-19	F10-2	ITS2_ITS3-ITS4
	SAMD00229850	AWGBITSAA65589-20-20	F10-3	ITS2_ITS3-ITS4
	SAMD00229851	AWGBITSAA65590-20-21	F15-1	ITS2_ITS3-ITS4	Fermentation time (15 d)
	SAMD00229852	AWGBITSAA65591-20-22	F15-2	ITS2_ITS3-ITS4
	SAMD00229853	AWGBITSAA65592-20-23	F15-3	ITS2_ITS3-ITS4
	SAMD00229854	AWGBITSAA65593-20-24	F20-1	ITS2_ITS3-ITS4	Fermentation time (20 d)
	SAMD00229855	AWGBITSAA65594-21-17	F20-2	ITS2_ITS3-ITS4
	SAMD00229856	AWGBITSAA65595-21-18	F20-3	ITS2_ITS3-ITS4
	SAMD00229857	AWGBITSAA65596-21-19	F28-1	ITS2_ITS3-ITS4	Fermentation time (28 d)
	SAMD00229858	AWGBITSAA65597-21-20	F28-2	ITS2_ITS3-ITS4
	SAMD00229859	AWGBITSAA65598-21-21	F28-3	ITS2_ITS3-ITS4
